# Supplementary material for: Site-directed M2 proton channel inhibitors enable synergistic combination therapy for rimantadine-resistant pandemic influenza
Source: PLoS Pathog. 2020 Aug 11;16(8):e1008716. doi: 10.1371/journal.ppat.1008716 (PMC7418971; doi:10.1371/journal.ppat.1008716)
Supplement: S3 Table — (XLSX) [file ppat.1008716.s012.xlsx]

## Sheet: Sheet1
All Mutations
	Segment	Base pair (1 is A of the start codon)	Reference Base	Depth	A	C	G	T	Majority Base	Secondary Base	Order	Shared pop	3rd base				Notes	Amino Acid
DL7 Day 14	1	25	G	4599	2.04392	0	97.8691	0	G	A	58	237	1	TRUE	2.04392	163
DL7 Day 14	1	214	G	1706	0	0	97.8312	2.1102	G	T	59		1	TRUE	2.1102
DL7 Day 14	1	318	A	1283	0	0	0	99.9221	T		49		0	FALSE	0
DL7 Day 14	1	466	G	1136	0	0	96.3908	3.60915	G	T	60	37	1	TRUE	3.60915
DL7 Day 14	1	766	G	1566	10.4087	0	89.4636	0	G	A	61	23789	1	TRUE	10.4087
DL7 Day 14	1	1812	G	1320	2.19697	0	97.803	0	G	A	62		0	TRUE	2.19697
DL7 Day 14	1	2093	G	4893	0	2.16636	97.711	0	G	C	63	37	2	TRUE	2.16636
DL7 Day 14	2	29	T	1979	18.1405	0	0	81.809	T	A	64		2	TRUE	18.1405
DL7 Day 14	2	217	C	5096	0	75.1374	0	24.7449	C	T	65	234678910	1	TRUE	24.7449
DL7 Day 14	2	726	A	988	0	0	99.7976	0	G		50		0	FALSE	0
DL7 Day 14	2	1194	T	1463	0	4.44293	0	95.5571	T	C	66	37	0	TRUE	4.44293
DL7 Day 14	2	1485	T	1660	0	99.8795	0	0	C		51		0	FALSE	0
DL7 Day 14	2	1702	A	2149	97.9991	0	2.00093	0	A	G	67		1	TRUE	2.00093
DL7 Day 14	2	2187	C	4150	0	97.7108	0	2.26506	C	T	68		0	TRUE	2.26506
DL7 Day 14	3	59	C	2282	0	96.2752	0	3.63716	C	T	69	37	2	TRUE	3.63716
DL7 Day 14	3	161	T	3751	0	2.07945	0	97.9206	T	C	70		2	TRUE	2.07945
DL7 Day 14	3	458	A	1010	95.6436	0	4.25743	0	A	G	71		2	TRUE	4.25743
DL7 Day 14	3	1321	A	1898	94.5732	0	5.37408	0	A	G	72		1	TRUE	5.37408
DL7 Day 14	3	1722	G	1303	2.99309	0	96.8534	0	G	A	73		0	TRUE	2.99309
DL7 Day 14	4	48	T	7738	0	3.32127	0	96.6787	T	C	74	37	0	TRUE	3.32127
DL7 Day 14	4	345	T	3084	0	2.43191	0	97.5681	T	C	75		0	TRUE	2.43191
DL7 Day 14	4	406	A	2562	0	0	99.8829	0	G		52		1	FALSE	0
DL7 Day 14	4	432	C	2495	10.501	89.499	0	0	C	A	76	310	0	TRUE	10.501
DL7 Day 14	4	598	T	3379	0	84.1669	0	15.8331	C	T	53	23568	1	FALSE	15.8331	S->P		200
DL7 Day 14	4	598	T	3379	0	84.1669	0	15.8331	C	T	77	23568	1	FALSE	15.8331	S->P		200
DL7 Day 14	4	1225	G	3456	99.9421	0	0	0	A		54		1	FALSE	0
DL7 Day 14	4	1460	A	7467	70.2692	0	29.7308	0	A	G	78	23467910	2	TRUE	29.7308
DL7 Day 14	5	100	G	3115	5.77849	0	94.1573	0	G	A	79	37	1	TRUE	5.77849
DL7 Day 14	5	285	C	4471	0	95.8399	0	4.11541	C	T	80		0	TRUE	4.11541
DL7 Day 14	5	951	A	3512	96.6686	0	3.33144	0	A	G	81		0	TRUE	3.33144
DL7 Day 14	6	194	C	5281	0	93.0316	6.93051	0	C	G	82		2	TRUE	6.93051
DL7 Day 14	6	458	G	5983	2.77453	0	97.2088	0	G	A	83		2	TRUE	2.77453
DL7 Day 14	6	960	G	8117	99.9384	0	0	0	A		55		0	FALSE	0
DL7 Day 14	6	1044	A	8535	0	0	99.836	0	G		56		0	FALSE	0
DL7 Day 14	6	1179	C	8149	0	17.8918	0	82.1082	T	C	57		0	FALSE	17.8918
DL7 Day 14	6	1179	C	8149	0	17.8918	0	82.1082	T	C	84		0	FALSE	17.8918
DL7 Day 14	8	175	C	11473	2.03957	97.9604	0	0	C	A	85		1	TRUE	2.03957
DL7 Day 14	8	399	C	17504	0	95.5553	0	4.42185	C	T	86	37	0	TRUE	4.42185
DL7 Day 14	8	675	A	14359	97.1934	0	0	2.77178	A	T	87		0	TRUE	2.77178
DL7 Day 5	1	25	G	6301	4.60244	0	95.2389	0	G	A	218	237	1	TRUE	4.60244
DL7 Day 5	1	318	A	721	0	0	0	100	T		210		0	FALSE	0
DL7 Day 5	1	466	G	590	0	0	91.8644	8.13559	G	T	219	37	1	TRUE	8.13559
DL7 Day 5	1	766	G	770	11.8182	0	87.9221	0	G	A	220	23789	1	TRUE	11.8182
DL7 Day 5	1	2093	G	8791	0	4.91412	94.9949	0	G	C	221	37	2	TRUE	4.91412
DL7 Day 5	2	217	C	6738	0	79.3262	0	20.5105	C	T	222	234678910	1	TRUE	20.5105
DL7 Day 5	2	726	A	534	0	0	99.6255	0	G		211		0	FALSE	0
DL7 Day 5	2	1194	T	622	0	8.84244	0	91.1576	T	C	223	37	0	TRUE	8.84244
DL7 Day 5	2	1375	A	750	97.6	0	2.4	0	A	G	224	47	1	TRUE	2.4
DL7 Day 5	2	1485	T	753	0	100	0	0	C		212		0	FALSE	0
DL7 Day 5	3	59	C	6340	0	93.9748	0	5.97792	C	T	225	37	2	TRUE	5.97792
DL7 Day 5	4	48	T	4912	0	4.68241	0	95.3176	T	C	226	37	0	TRUE	4.68241
DL7 Day 5	4	406	A	2042	4.21156	0	95.7395	0	G	A	213		1	FALSE	4.21156
DL7 Day 5	4	406	A	2042	4.21156	0	95.7395	0	G	A	227		1	FALSE	4.21156
DL7 Day 5	4	891	G	2816	2.30824	0	97.6918	0	G	A	228		0	TRUE	2.30824
DL7 Day 5	4	1059	C	3197	4.75446	95.2143	0	0	C	A	229		0	TRUE	4.75446
DL7 Day 5	4	1225	G	2901	99.0693	0	0	0	A		214		1	FALSE	0
DL7 Day 5	4	1460	A	4219	91.8227	0	8.17729	0	A	G	230	23467910	2	TRUE	8.17729
DL7 Day 5	5	100	G	2852	6.20617	0	93.7588	0	G	A	231	37	1	TRUE	6.20617
DL7 Day 5	5	1017	A	3327	93.8383	0	6.16171	0	A	G	232		0	TRUE	6.16171
DL7 Day 5	6	100	A	2970	97.0034	0	2.99663	0	A	G	233	37	1	TRUE	2.99663
DL7 Day 5	6	283	A	4916	93.7958	0	6.20423	0	A	G	234		1	TRUE	6.20423
DL7 Day 5	6	451	G	7419	35.2069	0	64.7257	0	G	A	235	2710	1	TRUE	35.2069	D->N	Day 5 no further	151
DL7 Day 5	6	452	A	7304	89.4715	0	10.3368	0	A	G	236	2710	2	TRUE	10.3368		Day 5 no further
DL7 Day 5	6	823	C	7328	0	88.6053	0	11.1763	C	T	237		1	TRUE	11.1763
DL7 Day 5	6	960	G	6789	99.9705	0	0	0	A		215		0	FALSE	0
DL7 Day 5	6	1044	A	7741	0	0	99.8708	0	G		216		0	FALSE	0
DL7 Day 5	6	1179	C	7721	0	39.3084	0	60.6657	T	C	217		0	FALSE	39.3084
DL7 Day 5	6	1179	C	7721	0	39.3084	0	60.6657	T	C	238		0	FALSE	39.3084
DL7 Day 5	7	126	C	9595	3.34549	96.592	0	0	C	A	239		0	TRUE	3.34549
DL7 Day 5	8	399	C	19161	0	94.374	0	5.57904	C	T	240	37	0	TRUE	5.57904
DMSO Day 14	1	318	A	508	0	0	0	100	T		167		0	FALSE	0
DMSO Day 14	1	582	G	437	0	0	97.4828	2.28833	G	T	176		0	TRUE	2.28833
DMSO Day 14	2	217	C	1142	0	74.2557	0	25.5692	C	T	177	234678910	1	TRUE	25.5692
DMSO Day 14	2	726	A	505	0	0	99.4059	0	G		168		0	FALSE	0
DMSO Day 14	2	871	A	461	97.18	0	2.81996	0	A	G	178		1	TRUE	2.81996
DMSO Day 14	2	1047	A	599	72.788	27.0451	0	0	A	C	179		0	TRUE	27.0451
DMSO Day 14	2	1107	A	679	94.4035	0	5.59647	0	A	G	180		0	TRUE	5.59647
DMSO Day 14	2	1181	C	747	2.40964	97.5904	0	0	C	A	181		2	TRUE	2.40964
DMSO Day 14	2	1449	T	1081	0	26.9195	0	73.0805	T	C	182		0	TRUE	26.9195
DMSO Day 14	2	1485	T	928	0	99.8922	0	0	C		169		0	FALSE	0
DMSO Day 14	2	1825	G	980	9.89796	0	90.102	0	G	A	183	1246910	1	TRUE	9.89796
DMSO Day 14	2	2062	A	1848	97.7814	0	2.21861	0	A	G	184		1	TRUE	2.21861
DMSO Day 14	3	243	A	1777	97.6927	0	2.30726	0	A	G	185		0	TRUE	2.30726
DMSO Day 14	3	364	G	1736	4.7235	0	95.2765	0	G	A	186		1	TRUE	4.7235
DMSO Day 14	3	804	C	522	2.49042	97.5096	0	0	C	A	187		0	TRUE	2.49042
DMSO Day 14	3	874	A	610	70.1639	0	29.8361	0	A	G	188	610	1	TRUE	29.8361
DMSO Day 14	3	1350	G	881	4.5403	0	95.4597	0	G	A	189	68	0	TRUE	4.5403
DMSO Day 14	4	406	A	1554	5.14801	0	94.7233	0	G	A	170		1	FALSE	5.14801
DMSO Day 14	4	406	A	1554	5.14801	0	94.7233	0	G	A	190		1	FALSE	5.14801
DMSO Day 14	4	454	G	1453	0	0	96.8341	3.16586	G	T	191		1	TRUE	3.16586
DMSO Day 14	4	461	C	1856	0	95.6897	0	4.14871	C	T	192		2	TRUE	4.14871
DMSO Day 14	4	598	T	2735	0	47.0201	0	52.9799	T	C	193	23568	1	TRUE	47.0201	S->P		200
DMSO Day 14	4	716	A	2760	52.3188	0	47.6812	0	A	G	194	469	2	TRUE	47.6812	D->G		239
DMSO Day 14	4	725	G	2554	0	2.03602	97.8465	0	G	C	195		2	TRUE	2.03602
DMSO Day 14	4	836	G	2060	4.12621	0	95.7282	0	G	A	196		2	TRUE	4.12621
DMSO Day 14	4	1014	C	2198	0	96.4513	0	3.04823	C	T	197		0	TRUE	3.04823
DMSO Day 14	4	1186	G	2193	2.64478	0	97.3552	0	G	A	198		1	TRUE	2.64478
DMSO Day 14	4	1225	G	2136	96.3483	0	3.65169	0	A	G	171		1	FALSE	3.65169
DMSO Day 14	4	1225	G	2136	96.3483	0	3.65169	0	A	G	199		1	FALSE	3.65169
DMSO Day 14	4	1318	G	1445	3.59862	0	96.1246	0	G	A	200	610	1	TRUE	3.59862
DMSO Day 14	4	1460	A	1728	32.581	0	67.419	0	G	A	172	23467910	2	FALSE	32.581
DMSO Day 14	4	1460	A	1728	32.581	0	67.419	0	G	A	201	23467910	2	FALSE	32.581
DMSO Day 14	5	149	G	1327	11.0776	0	88.9224	0	G	A	202	610	2	TRUE	11.0776
DMSO Day 14	5	301	G	1588	2.32997	0	97.4811	0	G	A	203		1	TRUE	2.32997
DMSO Day 14	6	78	T	2945	0	0	2.37691	97.6231	T	G	204	610	0	TRUE	2.37691
DMSO Day 14	6	327	T	4539	0	3.5911	0	96.4089	T	C	205	610	0	TRUE	3.5911
DMSO Day 14	6	960	G	5967	99.8659	0	0	0	A		173		0	FALSE	0
DMSO Day 14	6	1015	T	5987	0	2.57224	0	97.4278	T	C	206		1	TRUE	2.57224
DMSO Day 14	6	1044	A	6666	0	0	99.88	0	G		174		0	FALSE	0
DMSO Day 14	6	1179	C	7509	0	27.5669	0	72.4064	T	C	175		0	FALSE	27.5669
DMSO Day 14	6	1179	C	7509	0	27.5669	0	72.4064	T	C	207		0	FALSE	27.5669
DMSO Day 5	1	197	T	67	0	2.98507	0	97.0149	T	C	321		2	TRUE	2.98507
DMSO Day 5	1	207	G	56	3.57143	0	96.4286	0	G	A	322		0	TRUE	3.57143
DMSO Day 5	1	318	A	10	0	0	0	100	T		312		0	FALSE	0
DMSO Day 5	1	441	A	8	87.5	0	12.5	0	A	G	323		0	TRUE	12.5
DMSO Day 5	1	680	T	13	0	7.69231	0	92.3077	T	C	324		2	TRUE	7.69231
DMSO Day 5	1	1360	A	27	96.2963	0	3.7037	0	A	G	325	4810	1	TRUE	3.7037
DMSO Day 5	1	1384	G	26	0	0	92.3077	7.69231	G	T	326		1	TRUE	7.69231
DMSO Day 5	1	1595	C	28	3.57143	96.4286	0	0	C	A	327		2	TRUE	3.57143
DMSO Day 5	1	1760	C	26	3.84615	96.1538	0	0	C	A	328		2	TRUE	3.84615
DMSO Day 5	1	1792	A	22	95.4545	0	4.54545	0	A	G	329		1	TRUE	4.54545
DMSO Day 5	1	1793	C	22	9.09091	90.9091	0	0	C	A	330		2	TRUE	9.09091
DMSO Day 5	1	1950	A	22	95.4545	0	4.54545	0	A	G	331		0	TRUE	4.54545
DMSO Day 5	1	1971	T	27	0	3.7037	0	96.2963	T	C	332		0	TRUE	3.7037
DMSO Day 5	1	2032	G	431	0	0	22.2738	77.7262	T	G	313		1	FALSE	22.2738	D->Y		678
DMSO Day 5	1	2032	G	431	0	0	22.2738	77.7262	T	G	333		1	FALSE	22.2738	D->Y		678
DMSO Day 5	2	217	C	709	0	77.1509	0	22.8491	C	T	334	234678910	1	TRUE	22.8491
DMSO Day 5	2	726	A	299	0	0	100	0	G		314	108	0	FALSE	0
DMSO Day 5	2	1485	T	395	0	100	0	0	C		315	108	0	FALSE	0
DMSO Day 5	2	1825	G	634	26.6562	0	73.3438	0	G	A	335	1246910	1	TRUE	26.6562
DMSO Day 5	3	442	T	1857	0	2.10016	0	97.846	T	C	336		1	TRUE	2.10016
DMSO Day 5	3	660	A	83	97.5904	0	2.40964	0	A	G	337		0	TRUE	2.40964
DMSO Day 5	3	709	G	73	0	0	97.2603	2.73973	G	T	338		1	TRUE	2.73973
DMSO Day 5	3	874	A	108	71.2963	0	28.7037	0	A	G	339	610	1	TRUE	28.7037
DMSO Day 5	4	406	A	1831	15.183	0	84.544	0	G	A	316		1	FALSE	15.183
DMSO Day 5	4	406	A	1831	15.183	0	84.544	0	G	A	340		1	FALSE	15.183
DMSO Day 5	4	432	C	1628	2.27273	97.6658	0	0	C	A	341	310	0	TRUE	2.27273
DMSO Day 5	4	596	C	1910	2.1466	97.8534	0	0	C	A	342		2	TRUE	2.1466
DMSO Day 5	4	1225	G	2326	92.2184	0	7.7816	0	A	G	317		1	FALSE	7.7816
DMSO Day 5	4	1225	G	2326	92.2184	0	7.7816	0	A	G	343	108	1	FALSE	7.7816
DMSO Day 5	4	1318	G	1793	7.0831	0	92.7496	0	G	A	344	610	1	TRUE	7.0831
DMSO Day 5	4	1460	A	2018	54.5094	0	45.4906	0	A	G	345	23467910	2	TRUE	45.4906
DMSO Day 5	5	149	G	1981	3.68501	0	96.315	0	G	A	346	610	2	TRUE	3.68501
DMSO Day 5	6	78	T	1655	0	0	5.2568	94.7432	T	G	347	610	0	TRUE	5.2568
DMSO Day 5	6	327	T	4096	0	4.29688	0	95.6787	T	C	348	610	0	TRUE	4.29688
DMSO Day 5	6	451	G	4905	21.4475	0	78.4302	0	G	A	349	2710	1	TRUE	21.4475	D->N	Day 5 no further	151
DMSO Day 5	6	452	A	4823	82.7079	0	17.0226	0	A	G	350	2710	2	TRUE	17.0226		Day 5 no further
DMSO Day 5	6	960	G	5069	99.8619	0	0	0	A		318		0	FALSE	0
DMSO Day 5	6	1044	A	6104	0	0	99.9672	0	G		319		0	FALSE	0
DMSO Day 5	6	1179	C	5751	0	32.1335	0	67.8665	T	C	320		0	FALSE	32.1335
DMSO Day 5	6	1179	C	5751	0	32.1335	0	67.8665	T	C	351	108	0	FALSE	32.1335
L1.1 Day 14	1	318	A	430	0	0	0	100	T		243		0	FALSE	0
L1.1 Day 14	1	328	C	451	2.21729	97.7827	0	0	C	A	254		1	TRUE	2.21729
L1.1 Day 14	1	481	G	560	24.8214	0	75.1786	0	G	A	255	28	1	TRUE	24.8214	D->N		161
L1.1 Day 14	1	700	T	721	0	28.8488	0	71.1512	T	C	256		1	TRUE	28.8488	Syn		234
L1.1 Day 14	1	712	A	649	84.5917	0	15.4083	0	A	G	257		1	TRUE	15.4083
L1.1 Day 14	1	766	G	758	31.7942	0	68.0739	0	G	A	258	23789	1	TRUE	31.7942	D->N		256
L1.1 Day 14	1	831	A	749	97.7303	0	2.26969	0	A	G	259		0	TRUE	2.26969
L1.1 Day 14	1	901	A	507	97.2387	0	0	2.76134	A	T	260		1	TRUE	2.76134
L1.1 Day 14	2	217	C	6066	0	35.6083	0	64.3917	T	C	244	234678910	1	FALSE	35.6083
L1.1 Day 14	2	217	C	6066	0	35.6083	0	64.3917	T	C	261	234678910	1	FALSE	35.6083
L1.1 Day 14	2	340	G	3794	4.03268	0	95.9673	0	G	A	262		1	TRUE	4.03268
L1.1 Day 14	2	670	T	436	0	3.21101	0	96.789	T	C	263		1	TRUE	3.21101
L1.1 Day 14	2	726	A	433	0	0	99.5381	0	G		245		0	FALSE	0
L1.1 Day 14	2	1485	T	667	0	99.4003	0	0	C		246		0	FALSE	0
L1.1 Day 14	2	1927	G	4510	3.68071	0	96.2528	0	G	A	264		1	TRUE	3.68071
L1.1 Day 14	2	2160	T	6531	0	0	5.9409	93.9519	T	G	265		0	TRUE	5.9409
L1.1 Day 14	3	551	G	337	2.37389	0	97.6261	0	G	A	266		2	TRUE	2.37389
L1.1 Day 14	3	1096	T	512	2.34375	0	0	97.6562	T	A	267		1	TRUE	2.34375
L1.1 Day 14	3	1350	G	665	2.10526	0	97.8947	0	G	A	268	68	0	TRUE	2.10526
L1.1 Day 14	3	1590	G	576	4.16667	0	95.1389	0	G	A	269		0	TRUE	4.16667
L1.1 Day 14	4	147	T	2962	0	4.05132	0	95.4085	T	C	270		0	TRUE	4.05132
L1.1 Day 14	4	406	A	1584	0	0	98.8636	0	G		247		1	FALSE	0
L1.1 Day 14	4	598	T	2424	0	69.4307	0	30.5693	C	T	248	23568	1	FALSE	30.5693	S->P		200
L1.1 Day 14	4	598	T	2424	0	69.4307	0	30.5693	C	T	271	82	1	FALSE	30.5693	S->P		200
L1.1 Day 14	4	602	C	2549	2.55002	97.45	0	0	C	A	272		2	TRUE	2.55002
L1.1 Day 14	4	987	G	2508	2.19298	0	97.5279	0	G	A	273		0	TRUE	2.19298
L1.1 Day 14	4	1176	T	2801	0	68.8683	0	30.8461	C	T	249	258	0	FALSE	30.8461
L1.1 Day 14	4	1176	T	2801	0	68.8683	0	30.8461	C	T	274	258	0	FALSE	30.8461
L1.1 Day 14	4	1178	C	2733	0	97.4387	0	2.5247	C	T	275		2	TRUE	2.5247
L1.1 Day 14	4	1225	G	2517	99.5232	0	0	0	A		250		1	FALSE	0
L1.1 Day 14	4	1360	T	1722	0	21.0221	0	78.8618	T	C	276	4810	1	TRUE	21.0221	Y->H		454
L1.1 Day 14	5	101	G	2885	38.8562	0	61.1438	0	G	A	277	28	2	TRUE	38.8562	G->D		34
L1.1 Day 14	5	1289	G	3159	3.67205	0	96.2963	0	G	A	278		2	TRUE	3.67205
L1.1 Day 14	6	439	G	5737	2.71919	0	97.2459	0	G	A	279		1	TRUE	2.71919
L1.1 Day 14	6	948	C	7846	0	97.8588	0	2.12847	C	T	280		0	TRUE	2.12847
L1.1 Day 14	6	960	G	6689	99.9103	0	0	0	A		251		0	FALSE	0
L1.1 Day 14	6	1044	A	7653	0	0	99.9608	0	G		252		0	FALSE	0
L1.1 Day 14	6	1179	C	7047	0	30.85	0	69.1216	T	C	253		0	FALSE	30.85
L1.1 Day 14	6	1179	C	7047	0	30.85	0	69.1216	T	C	281		0	FALSE	30.85
L1.1 Day 14	7	163	C	11342	0	97.0287	0	2.58332	C	T	282		1	TRUE	2.58332	P->S		55
L1.1 Day 14	7	916	T	7516	0	2.00905	0	97.991	T	C	283		1	TRUE	2.00905	syn		306
L1.1 Day 5	1	25	G	6652	2.0445	0	97.7751	0	G	A	28	237	1	TRUE	2.0445
L1.1 Day 5	1	318	A	912	0	0	0	100	T		19		0	FALSE	0
L1.1 Day 5	1	481	G	257	8.17121	0	91.8288	0	G	A	29	28	1	TRUE	8.17121
L1.1 Day 5	1	766	G	275	4	0	96	0	G	A	30	23789	1	TRUE	4
L1.1 Day 5	2	217	C	10696	0	25	0	75	T	C	20	234678910	1	FALSE	25
L1.1 Day 5	2	217	C	10696	0	25	0	75	T	C	31	234678910	1	FALSE	25
L1.1 Day 5	2	726	A	173	0	0	99.422	0	G		21		0	FALSE	0
L1.1 Day 5	2	740	A	175	97.7143	0	2.28571	0	A	G	32		2	TRUE	2.28571
L1.1 Day 5	2	1485	T	263	0	100	0	0	C		22		0	FALSE	0
L1.1 Day 5	2	1825	G	567	2.29277	0	97.7072	0	G	A	33	1246910	1	TRUE	2.29277
L1.1 Day 5	3	636	C	145	0	96.5517	0	3.44828	C	T	34		0	TRUE	3.44828
L1.1 Day 5	4	384	T	1776	0	0	6.47523	93.4685	T	G	35	29	0	TRUE	6.47523
L1.1 Day 5	4	406	A	1621	15.6076	0	84.2073	0	G	A	23		1	FALSE	15.6076
L1.1 Day 5	4	406	A	1621	15.6076	0	84.2073	0	G	A	36		1	FALSE	15.6076
L1.1 Day 5	4	516	A	1548	95.801	0	4.19897	0	A	G	37		0	TRUE	4.19897
L1.1 Day 5	4	598	T	1676	0	6.80191	0	93.1981	T	C	38	23568	1	TRUE	6.80191	S->P	Seen in control day 14	200
L1.1 Day 5	4	1176	T	2598	0	12.3557	0	87.6443	T	C	39	258	0	TRUE	12.3557
L1.1 Day 5	4	1225	G	2536	93.7303	0	6.26972	0	A	G	24		1	FALSE	6.26972
L1.1 Day 5	4	1225	G	2536	93.7303	0	6.26972	0	A	G	40		1	FALSE	6.26972
L1.1 Day 5	4	1460	A	2091	91.0569	0	8.94309	0	A	G	41	23467910	2	TRUE	8.94309
L1.1 Day 5	5	101	G	1759	11.6543	0	88.3457	0	G	A	42	28	2	TRUE	11.6543	G->D		34
L1.1 Day 5	6	451	G	5507	31.2148	0	68.767	0	G	A	43	2710	1	TRUE	31.2148	D->N	Day 5 no further	151
L1.1 Day 5	6	452	A	5415	87.904	0	11.8006	0	A	G	44	2710	2	TRUE	11.8006		Day 5 no further
L1.1 Day 5	6	960	G	4889	99.9386	0	0	0	A		25		0	FALSE	0
L1.1 Day 5	6	1044	A	5627	0	0	100	0	G		26		0	FALSE	0
L1.1 Day 5	6	1179	C	4996	0	23.0785	0	76.8815	T	C	27		0	FALSE	23.0785
L1.1 Day 5	6	1179	C	4996	0	23.0785	0	76.8815	T	C	45		0	FALSE	23.0785
L1.1 Day 5	8	644	C	13770	0	97.5163	0	2.4183	C	T	46		2	TRUE	2.4183
L1.1 Plaque 5	1	318	A	1119	0	0	0	100	T		145		0	FALSE	0
L1.1 Plaque 5	2	597	G	1125	2.93333	0	96.8889	0	G	A	155		0	TRUE	2.93333
L1.1 Plaque 5	2	726	A	1192	0	0	99.3289	0	G		146		0	FALSE	0
L1.1 Plaque 5	2	761	T	1090	2.11009	0	0	97.8899	T	A	156		2	TRUE	2.11009
L1.1 Plaque 5	2	1485	T	1844	0	99.9458	0	0	C		147		0	FALSE	0
L1.1 Plaque 5	3	819	G	1259	10.2462	0	89.4361	0	G	A	157		0	TRUE	10.2462
L1.1 Plaque 5	4	406	A	3490	31.5186	0	68.0802	0	G	A	148		1	FALSE	31.5186
L1.1 Plaque 5	4	406	A	3490	31.5186	0	68.0802	0	G	A	158		1	FALSE	31.5186
L1.1 Plaque 5	4	598	T	4253	0	69.9036	0	30.0494	C	T	149	23568	1	FALSE	30.0494	S->P		200
L1.1 Plaque 5	4	598	T	4253	0	69.9036	0	30.0494	C	T	159	23568	1	FALSE	30.0494	S->P		200
L1.1 Plaque 5	4	1176	T	5104	0	66.6536	0	33.0721	C	T	150	258	0	FALSE	33.0721
L1.1 Plaque 5	4	1176	T	5104	0	66.6536	0	33.0721	C	T	160	258	0	FALSE	33.0721
L1.1 Plaque 5	4	1225	G	4204	99.9524	0	0	0	A		151		1	FALSE	0
L1.1 Plaque 5	6	960	G	6118	99.951	0	0	0	A		152		0	FALSE	0
L1.1 Plaque 5	6	1044	A	6956	0	0	99.8562	0	G		153		0	FALSE	0
L1.1 Plaque 5	6	1179	C	6509	0	24.5813	0	75.3879	T	C	154		0	FALSE	24.5813
L1.1 Plaque 5	6	1179	C	6509	0	24.5813	0	75.3879	T	C	161		0	FALSE	24.5813
L1.1 Plaque 5	7	280	G	24884	38.0365	0	61.8711	0	G	A	162		1	TRUE	38.0365	D->N	Plaque ignore?	94
L1.1 Plaque 5	8	506	A	20100	96.9851	0	0	2.9204	A	T	163		2	TRUE	2.9204
L1.1 Plaque 5	8	827	C	880	2.5	96.9318	0	0	C	A	164		2	TRUE	2.5
M2 Day 14	1	318	A	433	0	0	0	100	T		90		0	FALSE	0
M2 Day 14	1	708	A	384	96.6146	3.125	0	0	A	C	100		0	TRUE	3.125
M2 Day 14	1	902	A	434	90.7834	8.75576	0	0	A	C	101		2	TRUE	8.75576
M2 Day 14	1	1106	G	394	2.53807	0	97.4619	0	G	A	102		2	TRUE	2.53807
M2 Day 14	2	217	C	6362	0	80.022	0	19.2864	C	T	103	234678910	1	TRUE	19.2864
M2 Day 14	2	726	A	332	0	0	99.0964	0	G		91		0	FALSE	0
M2 Day 14	2	1485	T	458	0	100	0	0	C		92		0	FALSE	0
M2 Day 14	2	1824	A	844	97.2749	0	2.60664	0	A	G	104		0	TRUE	2.60664
M2 Day 14	2	1825	G	856	8.17757	0	91.7056	0	G	A	105	1246910	1	TRUE	8.17757
M2 Day 14	2	2254	G	5180	2.95367	0	96.9498	0	G	A	106		1	TRUE	2.95367
M2 Day 14	3	336	C	763	0	89.5151	10.2228	0	C	G	107		0	TRUE	10.2228
M2 Day 14	3	1060	A	379	97.3615	0	2.63852	0	A	G	108		1	TRUE	2.63852
M2 Day 14	3	1219	G	430	3.25581	0	96.7442	0	G	A	109		1	TRUE	3.25581
M2 Day 14	3	1260	A	536	97.9478	0	0	2.05224	A	T	110		0	TRUE	2.05224
M2 Day 14	3	1648	T	564	0	2.65957	0	97.3404	T	C	111		1	TRUE	2.65957
M2 Day 14	3	1784	T	891	0	2.80584	0	96.633	T	C	112		2	TRUE	2.80584
M2 Day 14	4	406	A	1079	0	0	99.722	0	G		93		1	FALSE	0
M2 Day 14	4	408	G	1072	0	0	96.3619	3.35821	G	T	113		0	TRUE	3.35821
M2 Day 14	4	676	A	1775	70.4789	0	29.4648	0	A	G	114		1	TRUE	29.4648	k->E		226
M2 Day 14	4	716	A	1783	37.8575	0	62.0864	0	G	A	94	469	2	FALSE	37.8575	D->G	Seen in control day 14	239
M2 Day 14	4	716	A	1783	37.8575	0	62.0864	0	G	A	115	469	2	FALSE	37.8575	D->G		239
M2 Day 14	4	1019	C	1773	0	97.3491	0	2.65087	C	T	116		2	TRUE	2.65087
M2 Day 14	4	1173	G	1776	0	0	97.6351	2.36486	G	T	117		0	TRUE	2.36486
M2 Day 14	4	1225	G	1925	99.7403	0	0	0	A		95		1	FALSE	0
M2 Day 14	4	1324	C	1571	0	74.9841	0	25.0159	C	T	118		1	TRUE	25.0159	syn		442
M2 Day 14	4	1352	C	1587	4.91493	94.959	0	0	C	A	119		2	TRUE	4.91493
M2 Day 14	4	1353	T	1555	0	3.98714	0	96.0129	T	C	120		0	TRUE	3.98714
M2 Day 14	4	1354	T	1572	0	3.75318	0	96.2468	T	C	121		1	TRUE	3.75318
M2 Day 14	4	1360	T	1602	0	12.3596	0	87.3908	T	C	122	4810	1	TRUE	12.3596	Y->H		454
M2 Day 14	4	1361	A	1602	79.8377	20.1623	0	0	A	C	123		2	TRUE	20.1623	Y->S		454
M2 Day 14	4	1366	G	1513	8.79048	0	91.1434	0	G	A	124		1	TRUE	8.79048
M2 Day 14	4	1368	T	1560	0	4.10256	0	95.8974	T	C	125		0	TRUE	4.10256
M2 Day 14	4	1375	G	1497	2.33801	0	97.662	0	G	A	126	47	1	TRUE	2.33801
M2 Day 14	4	1381	A	1445	88.9273	0	11.0727	0	A	G	127		1	TRUE	11.0727	N->D		461
M2 Day 14	4	1460	A	1805	79.9446	0	19.8892	0	A	G	128	23467910	2	TRUE	19.8892
M2 Day 14	5	798	G	1602	2.93383	0	96.8789	0	G	A	129		0	TRUE	2.93383
M2 Day 14	5	1068	A	1723	97.1561	0	2.84388	0	A	G	130		0	TRUE	2.84388
M2 Day 14	5	1216	A	1852	95.4104	0	4.58963	0	A	G	131	49	1	TRUE	4.58963
M2 Day 14	5	1361	A	1436	93.5237	0	6.47632	0	A	G	132		2	TRUE	6.47632
M2 Day 14	6	407	A	3866	96.5856	0	3.41438	0	A	G	133		2	TRUE	3.41438
M2 Day 14	6	882	T	4627	0	5.05727	0	94.9427	T	C	134	49	0	TRUE	5.05727
M2 Day 14	6	960	G	4288	99.8834	0	0	0	A		96		0	FALSE	0
M2 Day 14	6	1044	A	4929	0	0	99.8377	0	G		97		0	FALSE	0
M2 Day 14	6	1179	C	7846	0	33.1889	0	66.1229	T	C	98		0	FALSE	33.1889
M2 Day 14	6	1179	C	7846	0	33.1889	0	66.1229	T	C	135		0	FALSE	33.1889
M2 Day 14	7	252	A	6931	96.7249	0	3.27514	0	A	G	136		0	TRUE	3.27514
M2 Day 14	7	294	A	7419	97.0077	0	2.97884	0	A	G	137		0	TRUE	2.97884
M2 Day 14	7	768	T	7266	0	76.8236	0	23.1627	C	T	99	149	0	FALSE	23.1627	V27A		256
M2 Day 14	7	768	T	7266	0	76.8236	0	23.1627	C	T	138	149	0	FALSE	23.1627	V27A		256
M2 Day 14	7	780	A	7549	82.6732	0	6.1995	11.1273	A	T	139	49	0	TRUE	11.1273	N31 I/S	Increase 5->14	260
M2 Day 14	7	896	G	5322	4.79143	0	95.1146	0	G	A	140		2	TRUE	4.79143	E->K		299
M2 Day 14	8	297	A	11722	97.0056	0	2.99437	0	A	G	141	149	0	TRUE	2.99437
M2 Day 14	8	664	G	11458	3.44737	0	96.509	0	G	A	142		1	TRUE	3.44737
M2 Day 5	1	318	A	985	0	0	0	99.6954	T		286		0	FALSE	0
M2 Day 5	1	766	G	1328	2.48494	0	97.3645	0	G	A	294	23789	1	TRUE	2.48494
M2 Day 5	2	217	C	1002	0	82.5349	0	17.4651	C	T	295	234678910	1	TRUE	17.4651
M2 Day 5	2	726	A	866	0	0	99.5381	0	G		287		0	FALSE	0
M2 Day 5	2	1485	T	1429	0	99.93	0	0	C		288		0	FALSE	0
M2 Day 5	2	1825	G	1678	28.1883	0	71.8117	0	G	A	296	1246910	1	TRUE	28.1883
M2 Day 5	4	384	T	1753	0	0	2.79521	97.1477	T	G	297	29	0	TRUE	2.79521
M2 Day 5	4	406	A	1719	5.58464	0	94.3572	0	G	A	289		1	FALSE	5.58464
M2 Day 5	4	406	A	1719	5.58464	0	94.3572	0	G	A	298		1	FALSE	5.58464
M2 Day 5	4	716	A	2465	97.0385	0	2.83976	0	A	G	299	469	2	TRUE	2.83976	D->G		239
M2 Day 5	4	795	A	2429	93.8658	0	6.13421	0	A	G	300		0	TRUE	6.13421
M2 Day 5	4	1225	G	2552	96.9044	0	3.09561	0	A	G	290		1	FALSE	3.09561
M2 Day 5	4	1225	G	2552	96.9044	0	3.09561	0	A	G	301		1	FALSE	3.09561
M2 Day 5	4	1460	A	2112	70.2652	0	29.7348	0	A	G	302	23467910	2	TRUE	29.7348
M2 Day 5	5	1216	A	3223	97.2076	0	2.79243	0	A	G	303	49	1	TRUE	2.79243
M2 Day 5	6	882	T	6817	0	2.55244	0	97.4329	T	C	304	49	0	TRUE	2.55244
M2 Day 5	6	960	G	6508	99.831	0	0	0	A		291		0	FALSE	0
M2 Day 5	6	1044	A	7581	0	0	99.7758	0	G		292		0	FALSE	0
M2 Day 5	6	1179	C	7014	0	33.8181	0	66.1677	T	C	293		0	FALSE	33.8181
M2 Day 5	6	1179	C	7014	0	33.8181	0	66.1677	T	C	305		0	FALSE	33.8181
M2 Day 5	7	768	T	15881	0	35.2623	0	64.6559	T	C	306	149	0	TRUE	35.2623	V27A		256
M2 Day 5	7	780	A	15431	91.2449	0	1.91822	6.83041	A	T	307	49	0	TRUE	6.83041	N31 I/S		260
M2 Day 5	8	249	T	14228	3.00112	0	0	96.9075	T	A	308		0	TRUE	3.00112
M2 Day 5	8	297	A	16187	96.108	0	3.89201	0	A	G	309	149	0	TRUE	3.89201
M2 Plaque 5	1	318	A	1129	0	0	0	100	T		2		0	FALSE	0
M2 Plaque 5	2	726	A	1063	0	0	99.5296	0	G		3		0	FALSE	0
M2 Plaque 5	2	1485	T	1943	0	100	0	0	C		4		0	FALSE	0
M2 Plaque 5	2	1825	G	2067	38.9453	0	61.0547	0	G	A	11	1246910	1	TRUE	38.9453
M2 Plaque 5	4	406	A	2602	0	0	99.8847	0	G		5		1	FALSE	0
M2 Plaque 5	4	1205	A	4657	71.9562	0	28.0438	0	A	G	12		2	TRUE	28.0438	k->R	Odd for a plaque	402
M2 Plaque 5	4	1225	G	4237	99.8348	0	0	0	A		6		1	FALSE	0
M2 Plaque 5	4	1543	G	3923	4.3844	0	95.5136	0	G	A	13		1	TRUE	4.3844
M2 Plaque 5	6	960	G	6556	99.9085	0	0	0	A		7		0	FALSE	0
M2 Plaque 5	6	1044	A	7833	0	0	99.9872	0	G		8		0	FALSE	0
M2 Plaque 5	6	1179	C	7093	0	42.6618	0	57.2959	T	C	9		0	FALSE	42.6618
M2 Plaque 5	6	1179	C	7093	0	42.6618	0	57.2959	T	C	14		0	FALSE	42.6618
M2 Plaque 5	7	30	C	8553	0	79.703	0	20.297	C	T	15		0	TRUE	20.297	Odd in a plaque def not in parent so ignore		10
M2 Plaque 5	7	768	T	13568	0	99.7126	0	0	C		10	149	0	FALSE	0	V27A		256
M2 Plaque 5	8	297	A	15214	62.7054	0	37.2683	0	A	G	16	149	0	TRUE	37.2683
